# Supplementary material for: Invasive and Non-Invasive Remote Patient Monitoring Devices for Heart Failure: A Comparative Review of Technical Maturity and Clinical Readiness
Source: Sensors (Basel). 2025 Oct 18;25(20):6453. doi: 10.3390/s25206453 (PMC12568234; doi:10.3390/s25206453)
Supplement: Supplementary file 1 [file sensors-25-06453-s001.zip]

Archive with 1 entries (1 files):
- sensors-3875618-supplementary.pdf
